# Supplementary material for: Adsorption Property and Morphology Evolution of C Deposited on HCP Co Nanoparticles
Source: Molecules. 2024 Oct 8;29(19):4760. doi: 10.3390/molecules29194760 (PMC11478246; doi:10.3390/molecules29194760)
Supplement: Supplementary file 1 [file molecules-29-04760-s001.zip]

Archive with 1 entries (1 files):
- molecules-3229763-supplementary.pdf
